# Supplementary material for: Halorotetin A: A Novel Terpenoid Compound Isolated from Ascidian Halocynthia rotetzi Exhibits the Inhibition Activity on Tumor Cell Proliferation
Source: Mar Drugs. 2023 Jan 12;21(1):51. doi: 10.3390/md21010051 (PMC9860651; doi:10.3390/md21010051)
Supplement: Supplementary file 1 [file marinedrugs-21-00051-s001.zip]

Archive with 1 entries (1 files):
- marinedrugs-2127434-supplementary.pdf
